# Supplementary material for: Clinical Impact of Immunoglobulin Heavy Chain Clonality in Pediatric B‐Cell Precursor Acute Lymphoblastic Leukemia
Source: Cancer Med. 2025 Nov 2;14(21):e71336. doi: 10.1002/cam4.71336 (PMC12579820; doi:10.1002/cam4.71336)
Supplement: Supplementary file 1 — Table S1: cam471336‐sup‐0001‐SupplementaryTables.xlsx. [file CAM4-14-e71336-s001.xlsx]

## Sheet: Supplementary Table S1
Table S1: The result of Cox regression analysis (event free survival)
covariate	coef	exp(coef)	se(coef)	coef lower 95%	coef upper 95%	exp(coef) lower 95%	exp(coef) upper 95%	z	p
ZNF384_r	-3.1356	0.0434736	0.768436	-4.64171	-1.62949	0.00964122	0.196029	-4.0805	4.49394e-05
WBC (>=50000)	-0.82967	0.436193	0.266129	-1.35127	-0.308067	0.25891	0.734866	-3.11755	0.00182363
High Hyperdiploid	-0.805431	0.446895	0.31751	-1.42774	-0.183122	0.239851	0.832666	-2.53671	0.01119
Ph_like	-1.08169	0.339021	0.471464	-2.00574	-0.15764	0.13456	0.854157	-2.29433	0.0217717
ETV6_RUNX1_like	-0.585402	0.556882	0.497025	-1.55955	0.388749	0.21023	1.47513	-1.17781	0.238872
iAMP21	-0.677289	0.507992	0.577848	-1.80985	0.455273	0.163678	1.5766	-1.17209	0.241162
KMT2A_r	-0.819409	0.440692	0.782756	-2.35358	0.714763	0.0950282	2.0437	-1.04683	0.29518
ETV6_RUNX1	-0.133402	0.875113	0.377724	-0.873727	0.606924	0.417393	1.83478	-0.353172	0.723959
IGH_DUX4	-0.345819	0.70764	1.03441	-2.37324	1.6816	0.0931788	5.37413	-0.334314	0.738143
BCR_ABL1	-0.130653	0.877522	0.667933	-1.43978	1.17847	0.23698	3.2494	-0.195608	0.844917
IDC	0.0121114	1.01219	0.232815	-0.444199	0.468421	0.641338	1.59747	0.0520214	0.958512
MRD_day29 (>0.01, <=0.1)	0.0491127	1.05034	0.349733	-0.636351	0.734577	0.52922	2.0846	0.140429	0.888321
MRD_day29 (>0.1, <=1.0)	0.0842783	1.08793	0.308368	-0.520111	0.688668	0.594455	1.99106	0.273305	0.784619
UDC	0.329955	1.39091	0.360797	-0.377194	1.0371	0.685783	2.82104	0.914517	0.360445
MEF2D_r	0.547583	1.72907	0.555794	-0.541753	1.63692	0.581728	5.13931	0.985227	0.324513
age (>=10)	0.341631	1.40724	0.256271	-0.160651	0.843912	0.85159	2.32545	1.33309	0.182504
MRD_day29 (>1)	1.21441	3.3683	0.519011	0.197166	2.23165	1.21795	9.31523	2.33985	0.0192913
TCF3_PBX1	1.25294	3.50063	0.376155	0.515692	1.99019	1.6748	7.31694	3.33092	0.000865587

## Sheet: Table S2
Table S2: The result of Cox regression analysis (overall survival)
covariate	coef	exp(coef)	se(coef)	coef lower 95%	coef upper 95%	exp(coef) lower 95%	exp(coef) upper 95%	z	p
ZNF384_r	-2.50483	0.0816892	0.766256	-4.00667	-1.003	0.0181939	0.366778	-3.26892	0.00107957
High Hyperdiploid	-0.705846	0.493691	0.369787	-1.43061	0.0189223	0.239162	1.0191	-1.90879	0.0562888
Ph_like	-0.956969	0.384055	0.503233	-1.94329	0.0293485	0.143232	1.02978	-1.90164	0.0572177
ETV6_RUNX1	-1.05538	0.348059	0.565517	-2.16378	0.0530096	0.11489	1.05444	-1.86623	0.0620095
iAMP21	-1.1458	0.317968	0.789411	-2.69302	0.401413	0.0676762	1.49393	-1.45147	0.14665
WBC (>=50000)	-0.362034	0.696259	0.277559	-0.90604	0.181972	0.404122	1.19958	-1.30435	0.192115
BCR_ABL1	-0.973302	0.377833	0.826771	-2.59374	0.647139	0.0747397	1.91007	-1.17723	0.239103
KMT2A_r	-0.930202	0.394474	0.937529	-2.76772	0.90732	0.0628047	2.47767	-0.992185	0.321107
IDC	0.0124619	1.01254	0.271692	-0.520044	0.544968	0.594494	1.72455	0.0458677	0.963416
ETV6_RUNX1_like	0.105857	1.11166	0.50575	-0.885395	1.09711	0.412551	2.9955	0.209307	0.834209
MRD_day29 (>0.01, <=0.1)	0.125684	1.13392	0.418646	-0.694846	0.946215	0.499151	2.57594	0.300216	0.764012
IGH_DUX4	0.435564	1.54584	1.04186	-1.60643	2.47756	0.200601	11.9122	0.418066	0.675899
MRD_day29 (>0.1, <=1.0)	0.239553	1.27068	0.338378	-0.423656	0.902762	0.654649	2.46641	0.707944	0.47898
UDC	0.390241	1.47734	0.40853	-0.410464	1.19095	0.663342	3.29019	0.955231	0.339461
MRD_day29 (>1)	0.99954	2.71703	0.62106	-0.217716	2.2168	0.804354	9.17788	1.60941	0.107527
MEF2D_r	1.13434	3.10911	0.561776	0.0332768	2.2354	1.03384	9.3502	2.0192	0.0434665
age (>=10)	0.619645	1.85827	0.27702	0.076696	1.16259	1.07971	3.19822	2.23683	0.0252978
TCF3_PBX1	0.997848	2.71244	0.397114	0.219519	1.77618	1.24548	5.90723	2.51275	0.0119794

## Sheet: Table S3
Table S3: Results of pairwise survival comparisons using the log-rank (Mantel-Cox) test
	EFS: High Hyperdiploid
		CDC/IDC	CDC/UDC	IDC/UDC
	Hazard Ratio	0.2811	0.03743	0.1542
	95% CI of ratio	0.09241 to 0.8553	0.001964 to 0.7133	0.01400 to 1.699
	p-value	* 0.0254	* 0.0289	0.1267
	OS: High Hyperdiploid
		CDC/IDC	CDC/UDC	IDC/UDC
	Hazard Ratio	0.5157	0.03743	0.1101
	95% CI of ratio	0.1320 to 2.015	0.001964 to 0.7133	0.008738 to 1.386
	p-value	0.341	* 0.0289	0.0878
	EFS: High Hyperdiploid (MRD negative)
		CDC/IDC	CDC/UDC	IDC/UDC
	Hazard Ratio	0.1671	0.005599	0.252
	95% CI of ratio	0.03737 to 0.7472	0.0001656 to 0.1893	0.02733 to 2.325
	p-value	0.0192	** 0.0039	0.2241
	OS: High Hyperdiploid (MRD negative)
		CDC/IDC	CDC/UDC	IDC/UDC
	Hazard Ratio	0.2064	0.005599	0.1731
	95% CI of ratio	0.03335 to 1.277	0.0001656 to 0.1893	0.01598 to 1.876
	p-value	0.0897	** 0.0039	0.1492
	Hazard ratio and 95% confidence interval (CI), calculated using the Mantel–Haenszel test
	p-value, calcualted using Log-rank (Mantel-Cox) test

## Sheet: Table S4
Table S4: The result of detection of disease clones using power-law model (samples at diagnosis)
* represents V sequences of ongoing rearrangements
Patient_id	Subtype	Sequence	Incomplete rearrangement	Ongoing rearrangement
TARGET-10-PAKKCA	Ph-like	TGTGCGAGAGGCCGAGAGACCCGCCCCTACTACTACTACTACGGTATGGACGTCTGG	FALSE	FALSE
		TGTGCGAGACCCGCCCCTACTACTACTACTACGGTATGGACGTCTGG	FALSE	FALSE
TARGET-10-PAKYEP	Ph-like	TGTGCAAGAGGGGGGGTGGCTACGATTTGGGGGACCTTTGACTACTGG	FALSE	FALSE
		TGTGCACGGATCCCCCGGGACGGGCGGGGTATGGTTCGGGGAGTTATCTGCTTTTGATATCTGG	FALSE	FALSE
		GGCGGGGTATGGTTCGGGGAGTTATCTGCTTTTGATATCTGGGGCCAAGG	TRUE	FALSE
TARGET-10-PAMXHJ	Hyperdiploid	TGTGCGAGACTGAGGTGGATATAGTGGCTACGATTAAATGGGGCTTTTGACTACTGG	FALSE	FALSE
		TGTGCGAGAGAGGGCGGGGGTTGATGCTTTTGATATCTGG	FALSE	FALSE
		TGGATATAGTGGCTACGATTAAATGGGGCTTTTGACTACTGGGGCCAGGG	TRUE	FALSE
		TATTACGATTTTTGGAGTGGTTATTCCCAACTGGTTCGACCCCTGGGGCC	TRUE	FALSE
		AGGGCGATATTTTGACTGGTTATTTCTTACTACTACGGTATGGACGTCTG	TRUE	FALSE
		ATAGTGGCTACGATTAAATGGGGCTTTTGACTACTGGGGCCAGGGAACGC	TRUE	FALSE
TARGET-10-PAMXSP	Hyperdiploid	TGTGCGAAAGGGACATAGCAGCTCGTCCTTTTTTGCTTTTGATATCTGG	FALSE	FALSE
		TTTCTCCATAGCAGCTCGTCCCTAACTGGTTCGACCCCTGG	FALSE	FALSE
		TGTGCGAAAGGGACATAGCAGCTCGTCCTTTTTTTGCTTTTGATATCTGG	FALSE	FALSE
TARGET-10-PANCVR	Others	TGTGCGAGAGATTTATCGGTGGTAGCTGCTACCCACTACTACTACTACGGTATGGACGTCTGG	FALSE	FALSE
TARGET-10-PANFNZ	ZNF384-r	TGTGCGAGACCCCGGG	FALSE	FALSE
		.*GGTATAGTGGGAGCTACTACCAACCCCCGATTTACTACTACTACTACTACATGGACGTCTGG	FALSE	TRUE
TARGET-10-PANIEU	BCR/ABL1	.*AGGATATTGTAGTAGTACCAGCTGCTAACGGGTTGGACTGGTTCGACCCCTGG	FALSE	TRUE
		TGTGCCGCAAGAGGGGGGGTATTACTATGGTTCGGGGAGTTATACCAACTGGTTCGACCCCTGG	FALSE	FALSE
		TTGTAGTAGTACCAGCTGCTAACGGGTTGGACTGGTTCGACCCCTGGGGC	TRUE	FALSE
		GTATTACTATGGTTCGGGGAGTTATACCAACTGGTTCGACCCCTGGGGCC	TRUE	FALSE
TARGET-10-PANJPG	ZNF384-r	TGTGCGAGAGATGGGGGAATCAAAAAGGACCCTATTGTAGTGGTGGTAGCTACCACAAACGG	FALSE	FALSE
		.*GGTATAGCAGCAGCTGGCGCCACAGGACATGATGCTTTTGATATCTGG	FALSE	TRUE
		TGTGCGACCTTCGGAGGG	FALSE	FALSE
		CCTATTGTAGTGGTGGTAGCTACCACAAACGGGGCCAGGGAACCCTGGTC	TRUE	FALSE
TARGET-10-PANJWJ	BCR/ABL1	GTATTGAGGATATTGTAGTAGTACGGGCCCCTGGGGCCAGGGAACCCTGG	TRUE	FALSE
		GAGGATATTGTAGTAGTACGGGCCCCTGGGGCCAGGGAACCCTGGTCACC	TRUE	FALSE
TARGET-10-PANKDT	ZNF384-r	TGTGCGAGAGACGGTTTTACGATTTTTGGAGTGGTGATAAGGGGCGGAGGTCTACTGG	FALSE	FALSE
		.*GGGTATAGCAGTGGCTGCCGATTACTACTTTGACTACTGG	FALSE	TRUE
TARGET-10-PANKGK	ZNF384-r	.*GTATTACTATGATAGTAGTGGTACCGATACTACTACTACGGTATGGACGTCTGG	FALSE	TRUE
		CGTATTACTATGATAGTAGTGGTACCGATACTACTACTACGGTATGGACG	TRUE	FALSE
		.*AGGATATTGTAGTGGTGGTAGCTGCGCCTGGTACTACTTTGACTACTGG	FALSE	TRUE
		ATATTGTAGTGGTGGTAGCTGCGCCTGGTACTACTTTGACTACTGGGGCC	TRUE	FALSE
TARGET-10-PANKMB	Ph-like	TGTGCACACAGACAGATTTGTAGTAGTACCAGCTGCTCTTTGACTACTGG	FALSE	FALSE
		ACAGATTTGTAGTAGTACCAGCTGCTCTTTGACTACTGGGGCCAGGGAAC	TRUE	FALSE
		AGTAGTACCAGCTGCTCTTTGACTACTGGGGCCAGGGAACCCTGGTCACC	TRUE	FALSE
		TTTGTAGTAGTACCAGCTGCTCTTTGACTACTGGGGCCAGGGAACCCTGG	TRUE	FALSE
		CACAGACAGATTTGTAGTAGTACCAGCTGCTCTTTGACTACTGGGGCCAG	TRUE	FALSE
TARGET-10-PANKRG	Others	.*GGGTATAGCAGCAGCCCCCTGTTCGACCCCTGG	FALSE	TRUE
		.*GAGTATAGCAGCTCGTCTCCTTTGACTACTGG	FALSE	TRUE
		TGTGCGAAAGATAACCCCCCTTATTAAATTACTATGGTTCGGGGAGTTATTAAGAGGGGCTACTACTACTACGGTATGGACGTCTGG	FALSE	FALSE
		ACTATGGTTCGGGGAGTTATTAAGAGGGGCTACTACTACTACGGTATGGA	TRUE	FALSE
TARGET-10-PANLIC	Ph-like	TGTGCACGGTCCGCCAATCCTTCCGTATTACGATTTTTGGAGTGGTTATAAACTACTACTACTACTACATGGACGTCTGG	FALSE	FALSE
		GTATTACGATTTTTGGAGTGGTTATAAACTACTACTACTACTACATGGAC	TRUE	FALSE
		ACGATTTTTGGAGTGGTTATAAACTACTACTACTACTACATGGACGTCTG	TRUE	FALSE
		CTTCCGTATTACGATTTTTGGAGTGGTTATAAACTACTACTACTACTACA	TRUE	FALSE
TARGET-10-PANNGL	Ph-like	.*GTCCGTCCAGGGGCTCGCCGGGGGGGTACTACTACGGTATGGACGTCTGG	FALSE	TRUE
		TGTGCGGTTCCGGGTCCGTCCAGGGGCTCGCCGGGGGGGGACTACTACGGTATGGACGTCTGG	FALSE	FALSE
TARGET-10-PANPJI	ZNF384-r	TGTGCGAAAGATGAAAGAGGGTCTTAGCTAAAGGTGTATAGCAGTGGCTGGAATACTTCCAGCACTGG	FALSE	FALSE
TARGET-10-PANRDC	ZNF384-r	.*AGGATATTGTAGTAGTGGGGGGTATGGACGTCTGG	FALSE	TRUE
TARGET-10-PANRWG	ZNF384-r	TGTGCACACAGGTGGTTCGGGGAGTTATTATTGGCGGGTTCGACCCCTGG	FALSE	FALSE
		CAGGTGGTTCGGGGAGTTATTATTGGCGGGTTCGACCCCTGGGGCCAGGG	TRUE	FALSE
TARGET-10-PANRYM	Hyperdiploid	.*GTATTACTATGATAGTAGTGGTTATTACACCACCCCTTTGCTTCCAACCTCGGAGGGTACTACGGTATGGACGTCTGG	FALSE	TRUE
		TGTGCAAAAGATACGCTCCCTTTACGATTTTTGGAGTGGTCCTAATTAAAAATTACGATATTTTGACTGGTTATTATAATACTACTTTGACTACTGG	FALSE	FALSE
		ACGATATTTTGACTGGTTATTATAATACTACTTTGACTACTGGGGCCAGG	TRUE	FALSE
TARGET-10-PANSBR	Ph-like	TGTGCGAGAGATAAGGGACGGGCTACTACTACTACGGTATGGACGTCTGG	FALSE	FALSE
		TGTGCACGGATAAAAAGATAAGGGACGGGCTACTACTACTACGGTATGGACGTCTGG	FALSE	FALSE
TARGET-10-PANSFD	Ph-like	TGTGCCAGAGAAGTAAGAGGGGACAGCTATGGCATCACCATGCTATTGACTACTGG	FALSE	FALSE
TARGET-10-PANSIA	Hyperdiploid	TGTGCGAGAGCTAGTTCTCACACGAAAGGGGGGATGCTTTTGATATCTGG	FALSE	FALSE
TARGET-10-PANSPW	BCR/ABL1	.*AGGATATTGTAGTAGTACCAGCTGCTATAAAGGCAGGACTGGTTCGACCCCTGG	FALSE	TRUE
TARGET-10-PANSUL	ETV6/RUNX1-like	.*GTGGATACAGCTATGGTTACTGGTACTTCGATCTCTGG	FALSE	TRUE
		TGTGCGAGAGATAAGGAGGGTATGGACGTCTGG	FALSE	FALSE
		TGTATGAAAATAGAGGAGTATTGTAGTGGTAGCGGGTATGGACGTCTGG	FALSE	FALSE
		.*CTAACTGGGGATTATGAGGCTACTGG	FALSE	TRUE
		.*GGGTATGGACGTCTGG	FALSE	TRUE
TARGET-10-PANSXG	Hyperdiploid	.*GTATTACGATTTTTGGAGTGGTTACGTAAGTACTACTTTGACTACTGG	FALSE	TRUE
		TGTGTGAGAGTTTGTAGTAGTACCAGCTGCTATTACTTTCGTAGGGAGTAAACTGGTTCGACCCCTGG	FALSE	FALSE
		TGTGCGGGAGGGGGGCTAGTACCAGCTGCCCCAAGGACGGTATGGACGTCTGG	FALSE	FALSE
		GTAGTACCAGCTGCTATTACTTTCGTAGGGAGTAAACTGGTTCGACCCCT	TRUE	FALSE
TARGET-10-PANTSM	IGH/DUX4	TGTGAAAGGGCGGAGGATATTGTAGTGGTGGTAGCTGCCGCCTCTGCTACTACTACGGTATGGACGTCTGG	FALSE	FALSE
		ATATTGTAGTGGTGGTAGCTGCCGCCTCTGCTACTACTACGGTATGGACG	TRUE	FALSE
TARGET-10-PANUHA	ETV6/RUNX1	.*GGTATAGTGGGGAAGGCTTGGTTCGACCCCTGG	FALSE	TRUE
		TGTGCGAGAGGAAGAAGGTAACTACGTTGCTTTTGATATCTGG	FALSE	FALSE
TARGET-10-PANUSN	ETV6/RUNX1-like	TGTGCGAGAGAGATGACTACTACTACTACGGTATGGACGTCTGG	FALSE	FALSE
		TGTGCGAGATGGGGGACTACTGG	FALSE	FALSE
		.*GTAGAGATGGGGGACTACTGG	FALSE	TRUE
TARGET-10-PANWHJ	Hyperdiploid	TCACGGTGGGTATAGTGGGAGCTACTGACTACTGGGGCCAGGGAACCCTG	TRUE	FALSE
		GAGAACCACTGTGCTAACTGGGGAACCTACTACTTTGACTACTGGGGCCA	TRUE	FALSE
		TCACAGTCGGGTATAGCAGCGGTGTTTTAGGCCAGGGAACCCTGGTCACC	TRUE	FALSE
TARGET-10-PANWHW	Others	TGTGCAAGGTATAGCAGTGGCTGGTAACCTCCCACTTTGACTACTGG	FALSE	FALSE
		CAAGGTATAGCAGTGGCTGGTAACCTCCCACTTTGACTACTGGGGCCAGG	TRUE	FALSE
		TATAGCAGTGGCTGGTAACCTCCCACTTTGACTACTGGGGCCAGGGAACC	TRUE	FALSE
		GAGGATATTGTAGTAGTACCAGCTGGTACTACTACTACGGTATGGACGTC	TRUE	FALSE
		CTGTGCAAGGTATAGCAGTGGCTGGTAACCTCCCACTTTGACTACTGGGG	TRUE	FALSE
TARGET-10-PANWVW	BCR/ABL1	TGTGCGAGTCCTGGGGGGGATTCAAACTACTTTGACTACTGG	FALSE	FALSE
		GTAGTGGTGGTAGCTGCCCATCCTCGAATCCCTATGATGCTTTTGATATC	TRUE	FALSE
TARGET-10-PANWYH	Others	.*GGTATAGTGGGAGCTACTACTTTGACTACTGG	FALSE	TRUE
		.*TAAAGTACTACTTTGACTACTGG	FALSE	TRUE
TARGET-10-PANXDB	KMT2A-r	TGTCCCCCCAAAGGTCGTAGAGTACCAGCTGCTGTACTACTTTGACTACTGG	FALSE	FALSE
		TGCTAAGGGTATAGCAGCAGCTGGTACTACTACTACTACGGTATGGACGT	TRUE	FALSE
TARGET-10-PANXDR	Hyperdiploid	.*AGGATATTGTAGTGGTGGTAGCTGCTACCGTTCCCAACTACTACTACTACTACATGGACGTCTGG	FALSE	TRUE
TARGET-10-PANYEJ	Hyperdiploid	TGTGCCAGAGAATCCCGGGTCGTCTGAGCTAAACGATGCTTTTGATATCTGG	FALSE	FALSE
TARGET-10-PANYGB	MEF2D-r	TGTGCAAGAAACACCGGCTTACGATTTTTGGAGTGGTTATTATACGGGTGGCGGCCGGAGGACAACTGGTTCGACCCCTGG	FALSE	FALSE
		TTGGAGTGGTTATTATACGGGTGGCGGCCGGAGGACAACTGGTTCGACCC	TRUE	FALSE
		AGTGGTGGTAGCTGCTCCAAGAAGTCTGTTGGTGGACTACTACTACTACG	TRUE	FALSE
		TGTGCGAAAGATCCCTCAATAGGCCCATTACGATTTTTGGAGTGGACTGGCTACTGG	FALSE	FALSE
TARGET-10-PANYZE	Others	TGTCCTCTGTCCCGCTCCAAGGCACCCGCTCTCTGGGACGGGTGCCCCCCGGGGTTTTTGGACTCCTGGGGGTGACTTAGCAGCCGTCTGCTTGCAGTTGGACTTCCCAG	FALSE	FALSE
		TGTGCGAGAGATCGGGGCTACTACTACTACGGTATGGACGTCTGG	FALSE	FALSE
TARGET-10-PANZPJ	Ph-like	.*AGGATATTGTAGTGGTGGTAGCTGCTACTTGTAACTTTGACTACTGG	FALSE	TRUE
TARGET-10-PANZXZ	ZNF384-r	.*GTATTACGATTTTTGGAGTGGTTATAGTTTTTGGTGGGGTGACTACTGG	FALSE	TRUE
		TGTGCAAGAGATTAGGGATACAGCTGCTAGATATTGTAGTGGTGGTAGCTGCTCCATCCTCCGGTTACTGG	FALSE	FALSE
		GGATTTTTGGAGTGGTTATAGTTTTTGGTGGGGTGACTACTGGGGCCAGG	TRUE	FALSE
		TTGTAGTGGTGGTAGCTGCTCCATCCTCCGGTTACTGGGGCCAGGGAACC	TRUE	FALSE
TARGET-10-PAPAGK	Others	.*AGCATATTGTGGTGGTGACTGCTATTCCATCCAACTGGTTCGACCCCTGG	FALSE	TRUE
		TATTGTGGTGGTGACTGCTATTCCATCCAACTGGTTCGACCCCTGGGGCC	TRUE	FALSE
		.*AGGATATTGTAGTAGTACCAGCTGCGATCCGAAATTACTGG	FALSE	TRUE
		TGGTGGTGACTGCTATTCCATCCAACTGGTTCGACCCCTGGGGCCAGGGA	TRUE	FALSE
		AAGTATATTGTGGTGGTGACTGCTATTCCATCCAACTGGTTCGACCCCTG	TRUE	FALSE
TARGET-10-PAPAIZ	Hyperdiploid	TGTGCAAGTACGGTCTTTACTCCGGGTATAGCAGCAGCTGGTACTGGTTCGACCCCTGG	FALSE	FALSE
		TACTCCGGGTATAGCAGCAGCTGGTACTGGTTCGACCCCTGGGGCCAGGG	TRUE	FALSE
		CGGGTATAGCAGCAGCTGGTACTGGTTCGACCCCTGGGGCCAGGGAACCC	TRUE	FALSE
		GTCTTTACTCCGGGTATAGCAGCAGCTGGTACTGGTTCGACCCCTGGGGC	TRUE	FALSE
		ATAGCAGCAGCTGGTACTGGTTCGACCCCTGGGGCCAGGGAACCCTGGTC	TRUE	FALSE
TARGET-10-PAPBCI	Others	TGTGCGAGAGGATACGATATTTTGACTGGTTATTTAACTGGTTCGACCCCTGG	FALSE	FALSE
		GGATACGATATTTTGACTGGTTATTTAACTGGTTCGACCCCTGGGGCCAG	TRUE	FALSE
TARGET-10-PAPBES	Hyperdiploid	TGTGTGAGAGATATTAGCAGTGGCTTTGACTACTGG	FALSE	FALSE
TARGET-10-PAPBFN	Hyperdiploid	TGTGCAAAAGATCAATCTAGACCGTGGTGTAGTAGTACCAGCTGCTATGCTTTTTTTGGACTTTGACTACTGG	FALSE	FALSE
		TAGTGGTGGTAGCTGCTAGTTCGGTCAATGTAATACGGTATGGACGTCTG	TRUE	FALSE
		TAGTAGTACCAGCTGCTATGCTTTTTTTGGACTTTGACTACTGGGGCCAG	TRUE	FALSE
TARGET-10-PAPBSY	TCF3/PBX1	TGTGCCAGAGATCAGGGGGTCTACTATGGTTCGGGAGCCTACTACTACTACGGTATGGACGTCTGG	FALSE	FALSE
TARGET-10-PAPBZK	Others	TGTGCGAGAGCGTTGTCCAATGTCCCCGGGCGTGATGGGCACTGGGACGTCTGG	FALSE	FALSE
TARGET-10-PAPCUR	Others	.*AGGATATTGTAGTAGTACCAGTGACATTAGAAACTACTACTACTACATGGACGTCTGG	FALSE	TRUE
		.*GGTATAGTGGGAGCTACTTAGGGTGGTTCGACCCCTGG	FALSE	TRUE
		TGTACTAGACAGAGATACTACTACTACTACGGTATGGACGTCTGG	FALSE	FALSE
TARGET-10-PAPDKJ	ETV6/RUNX1	TGTGCGAGCAACCCACAAGAGCTGGAACTACGCTTTTGATATCTGG	FALSE	FALSE
TARGET-10-PAPDUF	Hyperdiploid	TGTGCGAGAGATAGGCCATTATAGGACTGGAACTACGGAGCCTACTGG	FALSE	FALSE
		TGTGCGAGACATTCGTATTACTATGGTTCGGGGAGTTATTATAAAGGAGTACTGG	FALSE	FALSE
		.*TGACTACGGAGCCTACTGG	FALSE	TRUE
		TATGGTTCGGGGAGTTATTATAAAGGAGTACTGGGGCCAGGGAACCCTGG	TRUE	FALSE
		TTCGGGGAGTTATTATAAAGGAGTACTGGGGCCAGGGAACCCTGGTCACC	TRUE	FALSE
TARGET-10-PAPDUV	iAMP21	TGTGCGAGACGCTTGACTACTGG	FALSE	FALSE
		TGTGCGAAAGATCGCATTACGATATTTTGACTGGTTACCCTTCTACTACTACTACGGTATGGACGTCTGG	FALSE	FALSE
		CATTACGATATTTTGACTGGTTACCCTTCTACTACTACTACGGTATGGAC	TRUE	FALSE
TARGET-10-PAPECF	ETV6/RUNX1	.*GTATTACGATATTTTGACTGGTTATCAACTGGTTCGACCCCTGG	FALSE	TRUE
		.*GAGTATAGCAGCTCGTCCGGACGAACTGTAGGCGGTTACTACTTTGACTACTGG	FALSE	TRUE
		GGTGCTACGATATTTTGACTGGTTATCAACTGGTTCGACCCCTGGGGCCA	TRUE	FALSE
TARGET-10-PAPEFH	Others	TGTGCAAGATGAGCACTGG	FALSE	FALSE
TARGET-10-PAPEJN	ETV6/RUNX1	TGTGCCCCTTACTATGATAGTAGTGGTTATTTGACTACTGG	FALSE	FALSE
		CCCCTTACTATGATAGTAGTGGTTATTTGACTACTGGGGCCAGGGAACCC	TRUE	FALSE
		GAGTCACAGCGGGTATAACCGGAACCTACTACTACGGTATGGACGTCTGG	TRUE	FALSE
		TGATAGTAGTGGTTATTTGACTACTGGGGCCAGGGAACCCTGGTCACCGT	TRUE	FALSE
TARGET-10-PAPESW	Hyperdiploid	TGTGCAAGAGTGCCGGGGACGGGTACTCGGGGATTAGGTGGTTCGACCCCTGG	FALSE	FALSE
		CTCCTACTGTGTGACTACACCCTTACGGAGGGAACTACTACTACTACGGT	TRUE	FALSE
TARGET-10-PAPEWB	Others	.*GGGTATAGCAGCAGCTGGTACGGGCTACTTTGACTACTGG	FALSE	TRUE
		GCTTCCTTATAGCAGCAGCTGGTACGGGCTACTTTGACTACTGGGGCCAG	TRUE	FALSE
		CTTATAGCAGCAGCTGGTACGGGCTACTTTGACTACTGGGGCCAGGGAAC	TRUE	FALSE
		AGAGGGCTTCCTTATAGCAGCAGCTGGTACGGGCTACTTTGACTACTGGG	TRUE	FALSE
		AGCAGCAGCTGGTACGGGCTACTTTGACTACTGGGGCCAGGGAACCCTGG	TRUE	FALSE
		GCGAGAGAGGGCTTCCTTATAGCAGCAGCTGGTACGGGCTACTTTGACTA	TRUE	FALSE
TARGET-10-PAPFWH	Ph-like	TGTGCAAGAGAAGCGGGGGTCCTATTGTACTAATGGTGTATGCTACTCTATTACTACTACTACTACTACATGGACGTCTGG	FALSE	FALSE
		CTATTGTACTAATGGTGTATGCTACTCTATTACTACTACTACTACTACAT	TRUE	FALSE
TARGET-10-PAPFXN	Hyperdiploid	.*GTGGATATAGTGGCTACGATTGACTACTGG	FALSE	TRUE
TARGET-10-PAPGGT	Others	TTGTACTAATGGTGTATGCTATAGGGAGGGACTACTGGGGCCAGGGAACC	TRUE	FALSE
		CTAATGGTGTATGCTATAGGGAGGGACTACTGGGGCCAGGGAACCCTGGT	TRUE	FALSE
		GGATATTGTACTAATGGTGTATGCTATAGGGAGGGACTACTGGGGCCAGG	TRUE	FALSE
TARGET-10-PAPGNC	Ph-like	CAATTCGGTTCGGGGAGTTATTATGGGGTACTGGGGCCAGGGAACCCTGG	TRUE	FALSE
TARGET-10-PAPGYC	Others	TGTGCAAGAGATTCGGGTTACGATTTTTGGAGTGGCCCTCCGATATTACTACTACTACTACGGTATGGACGTCTGG	FALSE	FALSE
		GGGTTACGATTTTTGGAGTGGCCCTCCGATATTACTACTACTACTACGGT	TRUE	FALSE
		ACGATTTTTGGAGTGGCCCTCCGATATTACTACTACTACTACGGTATGGA	TRUE	FALSE
TARGET-10-PAPHGD	Others	.*GTATTACTATGATAGTAGTGGTTATTACTTTTTGACTACTGG	FALSE	TRUE
		TACTATGATAGTAGTGGTTATTACTTTTTGACTACTGGGGCCAGGGAACC	TRUE	FALSE
TARGET-10-PAPHJF	TCF3/PBX1	TGTGCGAGAAAGGCAGAATACTACTACTACATGGACGTCTGG	FALSE	FALSE
		TGTGCAAGTGGGGATATTGTAGTAGTACCAGCTGCTATCCCCTCCTCTACCCATCTACTACGGTATGGACGTCTGG	FALSE	FALSE
		AGTAGTACCAGCTGCTATCCCCTCCTCTACCCATCTACTACGGTATGGAC	TRUE	FALSE
		TGTGCGAAGGCCGATCTGATAGTAGTAGACCAAATGGACTATTGG	FALSE	FALSE
TARGET-10-PAPHMH	KMT2A-r	.*GAGTATAGCAGCTCGTCAAGGCTACTGG	FALSE	TRUE
		.*AGGATATTGTAGTAGTACCAGCTGCTATGAAGGACTACTACTACGGTATGGACGTCTGG	FALSE	TRUE
		GTTGTAGTAGTACCAGCTGCTATGAAGGACTACTACTACGGTATGGACGT	TRUE	FALSE
		ACGAGTATAGCAGCTCGTCAAGGCTACTGGGGCCAGGGAACCCTGGTCAC	TRUE	FALSE
		TCGAGTATAGCAGCTCGTCAAGGCTACTGGGGCCAGGGAACCCTGGTCAC	TRUE	FALSE
		TATAGCAGCTCGTCAAGGCTACTGGGGCCAGGGAACCCTGGTCACCGTCT	TRUE	FALSE
		.*GTATTACGATATTTTGACTGGTTATTATCCCGACTACTACTACGGTATGGACGTCTGG	FALSE	TRUE
TARGET-10-PAPHZT	Others	.*GGGTATAGCAGCAGCTGGTTTGACTACTGG	FALSE	TRUE
TARGET-10-PAPIJM	Hyperdiploid	.*GAGTATAGCAGCTCGCGACCTACTACTACTACTACATGGACGTCTGG	FALSE	TRUE
		TGTGCGAGACTTTCGTAAGGGTGGCTACGATAGGTTCGATCGGTTACTACTTTGACTACTGG	FALSE	FALSE
TARGET-10-PAPIRZ	Others	TGTGCGAGAGCTGGGGATTACTATGATAGTAGTGGTTATTACCTTGACTACTGG	FALSE	FALSE
		TTACTATGATAGTAGTGGTTATTACCTTGACTACTGGGGCCAGGGAACCC	TRUE	FALSE
		AGTAGTGGTTATTACCTTGACTACTGGGGCCAGGGAACCCTGGTCACCGT	TRUE	FALSE
		ATGATAGTAGTGGTTATTACCTTGACTACTGGGGCCAGGGAACCCTGGTC	TRUE	FALSE
		TGTGCGAGAGAAAATGTAGTAGTACCAGCTGCCCCTACTGGTACTTCGATCTCTGG	FALSE	FALSE
		GGGGATTACTATGATAGTAGTGGTTATTACCTTGACTACTGGGGCCAGGG	TRUE	FALSE
		GAGCTGGGGATTACTATGATAGTAGTGGTTATTACCTTGACTACTGGGGC	TRUE	FALSE
		GAGAAAATGTAGTAGTACCAGCTGCCCCTACTGGTACTTCGATCTCTGGG	TRUE	FALSE
TARGET-10-PAPJHB	Others	TGTGCAAGAGATCGGAAGGGGCTGGGGATAACTACTTTGACTACTGG	FALSE	FALSE
TARGET-10-PAPJHR	ETV6/RUNX1-like	TGTGCGAGAGATCTGGCGGATATTGTAGTAGTACCAGCTGCTATAGGGGAGACTACTACTACATGGACGTCTGG	FALSE	FALSE
		TGCCAGCTGCTACCGGGGGGATATACTGG	FALSE	FALSE
		TTGTAGTAGTACCAGCTGCTATAGGGGAGACTACTACTACATGGACGTCT	TRUE	FALSE
TARGET-10-PAPJIB	Hyperdiploid	ACCACTGTGCTAACTGGGGCCTAGGCCGGAGAAGCTTTTGATATCTGGGG	TRUE	FALSE
TARGET-10-PAPJXI	iAMP21	TGTGCAAGAGGGCCTAAGTGGGAGCTAAAATCAGTACTACTTTGACTACTGG	FALSE	FALSE
TARGET-10-PAPKNC	Others	CGGGGATTGTAGTAGTACCAGCTGCTATTAGGTGAAGCGCCCGAATACTACTACTACGGTATGGACGTCTGG	FALSE	FALSE
		GTAGTACCAGCTGCTATTAGGTGAAGCGCCCGAATACTACTACTACGGTA	TRUE	FALSE
TARGET-10-PAPLDL	iAMP21	.*AGGATATTGTAGTGGTGGTAGCTGCTACTCCCACTGGGGATGGGACTGGTACTTCGATCTCTGG	FALSE	TRUE
		TGTGTGAGGGGGGACTGGTTCGACCCCTGG	FALSE	FALSE
		TGTGCCAGAGATCGGAGGGGTGGTAGCTGCTTGACTACTGG	FALSE	FALSE
		TGGTGGTAGCTGCTACTCCCACTGGGGATGGGACTGGTACTTCGATCTCT	TRUE	FALSE
TARGET-10-PAPLTZ	ETV6/RUNX1	CTGAGCTGAGAACCACTGTCCTAAAGGGGAGGATACTACTACTACTACGG	TRUE	FALSE
TARGET-10-PAPLUG	ETV6/RUNX1-like	.*GGTATAGTGGGAGCACCGCGAGACCCATCTACTTTGACTACTGG	FALSE	TRUE
		TGTGCACGGATCCCCTCTCGCCCCCGACTACGGTGACTTCACGACCGGGGTGGCGGCTACTACTACGGTATGGACGTCTGG	FALSE	FALSE
TARGET-10-PAPMVB	ETV6/RUNX1	TTCCCCTCTAGCTGGGGGGAGCTAACTGGTTCGACCCCTGG	FALSE	FALSE
TARGET-10-PAPMYD	TCF3/PBX1	TGTGCGAGAGATAGGTCATTACGATTTTTGGAGTGGTTATTCCACCTTGACTACTGG	FALSE	FALSE
		TTACGATTTTTGGAGTGGTTATTCCACCTTGACTACTGGGGCCAGGGAAC	TRUE	FALSE
		TGTGCGAGGGATTACTATGATAGTAGTGGTTAAAGCTGCCCGCTATGCGGTACTACTACTACGGTATGGACGTCTGG	FALSE	FALSE
		ATTTTTGGAGTGGTTATTCCACCTTGACTACTGGGGCCAGGGAACCCTGG	TRUE	FALSE
		GGTCATTACGATTTTTGGAGTGGTTATTCCACCTTGACTACTGGGGCCAG	TRUE	FALSE
		TATGATAGTAGTGGTTAAAGCTGCCCGCTATGCGGTACTACTACTACGGT	TRUE	FALSE
		TGGAGTGGTTATTCCACCTTGACTACTGGGGCCAGGGAACCCTGGTCACC	TRUE	FALSE
TARGET-10-PAPNFY	Hyperdiploid	TATTACGATTTTTGGAGTGGTTATCAGTTACTACTACTACGGTATGGACG	TRUE	FALSE
		GTAGTACCAGCTGCTATAAGTGCGCCGATTTGGACTACTACTACGGTATG	TRUE	FALSE
		CGATTTTTGGAGTGGTTATCAGTTACTACTACTACGGTATGGACGTCTGG	TRUE	FALSE
		TGTGGTATTACGATTTTTGGAGTGGTTATCAGTTACTACTACTACGGTAT	TRUE	FALSE
TARGET-10-PAPNNX	ZNF384-r	TGTAGTGGTGGTAGCTGCTACTAGAAAAATTGACTACTGGGGCCAGGGAA	TRUE	FALSE
TARGET-10-PAPRCS	Others	.*GTATTACGATTTTTGGAGTGGGTTCAGACAACTGGTTCGACCCCTGG	FALSE	TRUE
		TGTGCGAGAGATAAGGAATAACCCCTCGGAAAATATTGTAGTAGTACCAGCTGCTATACCGGGTCCAAAAAACACCCAGGGGGTTACTACTACTACTACGGTATGGACGTCTGG	FALSE	FALSE
		CCAGCTGCTATACCGGGTCCAAAAAACACCCAGGGGGTTACTACTACTAC	TRUE	FALSE
TARGET-10-PAPRFE	TCF3/PBX1	TGTACCACAGATTCTACAGCAGCAGCTGGTACCCAGAGGGACACCCGAAGATACTACTTTGACTACTGG	FALSE	FALSE
		TATTGTAGTAGTACCAGCTGCTCCAACCGTTGACTACTGGGGCCAGGGAA	TRUE	FALSE
TARGET-10-PAPTLM	Others	TGTGCGAGAGATACAGCACGAATAACCCCACGGGTCCTGGACTACTGG	FALSE	FALSE
		TTGTAGTGGTGGTAGCTGCTACCCTCTATCTTACTACTACTACTACGGTA	TRUE	FALSE
TARGET-10-PAPVTA	Hyperdiploid	TGTCACTGTGGTATTACGATATTTCGGACTGGGGCCAGGGAACCCTGGTC	TRUE	FALSE
TARGET-10-PAPZNK	Others	TGTGCGAAAGATCCCTCAATAGGCCCATTACGATTTTTGGAGTGGACTGGCTACTGG	FALSE	FALSE
		GCCCATTACGATTTTTGGAGTGGACTGGCTACTGGGGCCAGGGAACCCTG	TRUE	FALSE
		TTACGATTTTTGGAGTGGACTGGCTACTGGGGCCAGGGAACCCTGGTCAC	TRUE	FALSE
		AATAGGCCCATTACGATTTTTGGAGTGGACTGGCTACTGGGGCCAGGGAA	TRUE	FALSE
		ATTTTTGGAGTGGACTGGCTACTGGGGCCAGGGAACCCTGGTCACCGTCT	TRUE	FALSE
TARGET-10-PAPZST	Ph-like	TGTGCACTTCCTGGGAGCTACTAAAGACTGGTTCGACCCCTGG	FALSE	FALSE
		.*GTATTACGATATTTTGACTGGTTATTATAACGTTCGTTTGGGTACTTTGACTACTGG	FALSE	TRUE
TARGET-10-PARACA	TCF3/PBX1	TGTGCAAAAGATCGGTCTCCCAGGCCCTATTACTATGATAGTAGTGGGCCTATGGGTGACTGG	FALSE	FALSE
		TATTACTATGATAGTAGTGGGCCTATGGGTGACTGGGGCCAGGGAACCCT	TRUE	FALSE
		GTCGCAGTCGGGTATAGCAGCGGTTCCGGGGGAACCCTGGTCACCGTCTC	TRUE	FALSE
		CTATGATAGTAGTGGGCCTATGGGTGACTGGGGCCAGGGAACCCTGGTCA	TRUE	FALSE
		GGCCCTATTACTATGATAGTAGTGGGCCTATGGGTGACTGGGGCCAGGGA	TRUE	FALSE
		AGTCGGGTATAGCAGCGGTTCCGGGGGAACCCTGGTCACCGTCTCCTCAG	TRUE	FALSE
TARGET-10-PARARJ	Others	TGTGCACGGATCCCCGACTACTGG	FALSE	FALSE
		TGTGCAGGCTACTACGGTATGGACGTCTGG	FALSE	FALSE
TARGET-10-PARBRK	Hyperdiploid	.*GTATTACGATATTTTGACTGAAATACTACTTTGACTACTGG	FALSE	TRUE
		TGTGTGAGAGATAGCCCTCCTAGGATATTGTAGTAGTACCAGCTGCTATGGTCCCTGGTTCGACCCCTGG	FALSE	FALSE
		ATTGTAGTAGTACCAGCTGCTATGGTCCCTGGTTCGACCCCTGGGGCCAG	TRUE	FALSE
		CCCCTCATTACGATATTTTGACTGAAATACTACTTTGACTACTGGGGCCA	TRUE	FALSE
TARGET-10-PARCHB	Others	TGTGCGAGAGATAAAAGGGTCGGCCCCCCGGTTGGTTTTTTGGAGTGGTTATTACTGGTTCGACCCCTGG	FALSE	FALSE
TARGET-10-PARDWE	Others	TGTGCAAGAGTGGCATTGTAGTGGTGGTAGCCGCACCAGGAAGTGGGGTTACTACTACTACTACGGTATGGACGTCTGG	FALSE	FALSE
TARGET-10-PARFTR	TCF3/PBX1	TGTGCGAGACTCCATCGGTACTACGGTATGGACGTCTGG	FALSE	FALSE
		TGTGCGAGAGACTGAAGGCAGTGGTCGCAATCCGTACTACTTTGACTACTGG	FALSE	FALSE
TARGET-10-PARGML	TCF3/PBX1	TGTGCGAGAGATCCAGGGGATATTGTAGTAGTACCAGCTGCTCCCAGATCACGACGAAACTGGTTCGACCCCTGG	FALSE	FALSE
		TGTGCGAGACAAGTCGACCGAGCAATACAGTAACTCTCTACGAGTTTACTACTACTACTACGGTATGGACGTCTGG	FALSE	FALSE
		GTAGTAGTACCAGCTGCTCCCAGATCACGACGAAACTGGTTCGACCCCTG	TRUE	FALSE
TARGET-10-PARIAD	TCF3/PBX1	TGTGCGAGAGATAGCCCGATAGGAGGGATGATAGTGGCTACGATTGAGACCGTGGTTGACTACTGG	FALSE	FALSE
		TGTGCGAGAGATGGGGCAGATGGCTACAATTACTACTACTACTACGGTATGGACGTCTGG	FALSE	FALSE
TARGET-10-PARJZZ	Others	.*GGGTATAGCAGCAGCTGGTAGTTGGTTCGGTTCCCACTGACTACTGG	FALSE	TRUE
		TGTGCGAGAGATCGGCCCTACTACTACTACGGTATGGACGTCTGG	FALSE	FALSE
		.*AGCATATTGTGGTGGTGACTGCTATTCGGTTTTGACTACTGG	FALSE	TRUE
		ATATTGTGGTGGTGACTGCTATTCGGTTTTGACTACTGGGGCCAGGGAAC	TRUE	FALSE
TARGET-10-PARLAF	ETV6/RUNX1	TGTGCCCCGGGGAAATACTATGGTTCGGGGAGTTATCATCCTGACTACTGG	FALSE	FALSE
		AATACTATGGTTCGGGGAGTTATCATCCTGACTACTGGGGCCAGGGAACC	TRUE	FALSE
		TATGGTTCGGGGAGTTATCATCCTGACTACTGGGGCCAGGGAACCCTGGT	TRUE	FALSE
TARGET-10-PARLEK	KMT2A-r	.*GGGTATAGCAGCAGCTGGTCTTGACTACTGG	FALSE	TRUE
		TGAGAACCACTGTGCTAACTGGGGAGCTGGTACTTCGATCTCTGGGGCCG	TRUE	FALSE
		ATAGCAGCAGCTGGTCTTGACTACTGGGGCCAGGGAACCCTGGTCACCGT	TRUE	FALSE
		ACAGTGGGGTATAGCAGCAGCTGGTCTTGACTACTGGGGCCAGGGAACCC	TRUE	FALSE
		.*CTTGACTACTGG	FALSE	TRUE
		TGAGCTGAGAACCACTGTGCTAACTGGGGAGCTGGTACTTCGATCTCTGG	TRUE	FALSE
TARGET-10-PARMSP	Hyperdiploid	.*GGGTATAGCAGTGGCTGGTCAGCGGTTG	FALSE	TRUE
TARGET-10-PARMXF	Others	TGTGCAAAAGATTGGGCAGCTGCTATCTGCCACGGTATGGACGTCTGG	FALSE	FALSE
		.*GTATTACGATATTTTGACTGGTTATTTCTTCACTACTACTACGGTATGGACGTCTGG	FALSE	TRUE
		TTACGATATTTTGACTGGTTATTTCTTCACTACTACTACGGTATGGACGT	TRUE	FALSE
		TAGTATTACGATATTTTGACTGGTTATTTCTTCACTACTACTACGGTATG	TRUE	FALSE
		ATATTTTGACTGGTTATTTCTTCACTACTACTACGGTATGGACGTCTGGG	TRUE	FALSE
TARGET-10-PARNMF	ETV6/RUNX1	.*GTATTACGATATTTTGACTGGTTATTATACTACTACTACGGTATGGACGTCTGG	FALSE	TRUE
		TTACGATATTTTGACTGGTTATTATACTACTACTACGGTATGGACGTCTG	TRUE	FALSE
		CCGTATTACGATATTTTGACTGGTTATTATACTACTACTACGGTATGGAC	TRUE	FALSE
		ATATTTTGACTGGTTATTATACTACTACTACGGTATGGACGTCTGGGGCC	TRUE	FALSE
		TTGACTGGTTATTATACTACTACTACGGTATGGACGTCTGGGGCCAAGGG	TRUE	FALSE
TARGET-10-PARNSH	TCF3/PBX1	.*GTATTACTATGATAGTAGTGGTTGCCAGACTACTGG	FALSE	TRUE
		TGTGCAAGAGATCGTTCCAATTACTATGATAGTAGTGGTAAAAACCCCCTCCTACTACTACTACGGTATGGACGTCTGG	FALSE	FALSE
TARGET-10-PARPNM	MEF2D-r	.*TGACTACGGTGGTAACTCCCAGGGGGCTTTTGATATCTGG	FALSE	TRUE
		TGATAGTAGTGGTTATTACTACCTGGTGTTCTACTACTACTACATGGACG	TRUE	FALSE
		TGTGTGACTACGGTGGTAACTCCCAGGGGGCTTTTGATATCTGGGGCCAA	TRUE	FALSE
		GTAGTGGTTATTACTACCTGGTGTTCTACTACTACTACATGGACGTCTGG	TRUE	FALSE
TARGET-10-PARPRW	Others	.*AGGATATTGTAGTGGTGGTAGCTGCCTTCGGTACTGG	FALSE	TRUE
		TATCCTCTTATAACTGGAACTACGGTGGTGGTTCGACCCCTGGGGCCAGG	TRUE	FALSE
TARGET-10-PARPZJ	ETV6/RUNX1	TGTGCGAGAGACAGGACCCCCACCTCCTGATACGTGGGGGCAGTGGCTGTTACCTCCTTTTTGACTACTGG	FALSE	FALSE
TARGET-10-PARSGC	Others	.*GTATTACGATTTTTGGAGTGGTTATTATGGGGTACTACTTTGACTACTGG	FALSE	TRUE
		TGTGCGAGACTGATGGCCAACGTATTACTATGGTTCGGGGAGTTATTACCGGCTTTTTTGACTACTGG	FALSE	FALSE
		ACGATTTTTGGAGTGGTTATTATGGGGTACTACTTTGACTACTGGGGCCA	TRUE	FALSE
TARGET-10-PARTJL	Others	TGTGCGAGCCTTTATTTGACCCATTTATAGTGGATCGTCACTACTTTGACTACTGG	FALSE	FALSE
		TGTGCGAGACTTCCGTGGATATAGTGGATCGTCACTACTTTGACTACTGG	FALSE	FALSE
TARGET-10-PARTKL	Hyperdiploid	TGTGCGAGAGGGGGACTACGAGTGGTTCGACCCCTGG	FALSE	FALSE
		ACAGCCCCGAGTCACGGTGGGTCCTACGGTACTTTGACTACTGGGGCCAG	TRUE	FALSE
TARGET-10-PARUBK	KMT2A-r	.*GGTATAACTGGAACTACGTACTTTGACTACTGG	FALSE	TRUE
		TCACAGTGGGTATAACTGGAACTACGTACTTTGACTACTGGGGCCAGGGA	TRUE	FALSE
		GTGGGTATAACTGGAACTACGTACTTTGACTACTGGGGCCAGGGAACCCT	TRUE	FALSE
		TATAACTGGAACTACGTACTTTGACTACTGGGGCCAGGGAACCCTGGTCA	TRUE	FALSE
TARGET-10-PARUGP	TCF3/PBX1	TGTGCGAGTGCCAAGCCTCTAGGATATTGTAGTAGTACCAGCTGCCCCCAGTATTCGCGCGGGTTTGCGGACGTCTGG	FALSE	FALSE
		GTAGTACCAGCTGCCCCCAGTATTCGCGCGGGTTTGCGGACGTCTGGGGC	TRUE	FALSE
		TGTGCGAAAGTCTGGCGTATTACTATGGTTCGGGGAGTTATTCGGCCCACTGGTACTTCGATCTCTGG	FALSE	FALSE
TARGET-10-PARVWD	Others	TGTGCAAGAGTCTCGGACTACTACTACTACATGGACGTCTGG	FALSE	FALSE
		ACTGGTTATTGTGACTGCTATTCCCGTAATTACTACTACTACGGTATGGA	TRUE	FALSE
		TTTTGACTGGTTATTGTGACTGCTATTCCCGTAATTACTACTACTACGGT	TRUE	FALSE
TARGET-10-PARWVN	TCF3/PBX1	TGTGCGAGAGGAGGCGGTAGTACCAGCTGCTACTACTACTACGGTATGGACGTCTGG	FALSE	FALSE
TARGET-10-PARXMC	ETV6/RUNX1	.*GAGTATAGCAGCTCGTCGGGGTTTTGATATCTGG	FALSE	TRUE
		TGTACCACAGATCCCCGTCCCTCACCAAAGTGGTTATTACTACTACTTTGACTACTGG	FALSE	FALSE
TARGET-10-PASCIU	Others	TGTGCGAGGGATTGAGGAGCTACTTGACTACTGG	FALSE	FALSE
TARGET-10-PASEVJ	Ph-like	.*AGCATATTGTGGTGGTGACTGCTATTATCAACGAAACGAAACACACTACTACTACTACGGTATGGACGTCTGG	FALSE	TRUE
		TGGTGGTGACTGCTATTATCAACGAAACGAAACACACTACTACTACTACG	TRUE	FALSE
TARGET-10-PASFXA	TCF3/PBX1	.*GTATTACGATTTTTGGAGTGGTTATCCCCACGGTATGGACGTCTGG	FALSE	TRUE
		CTTTACGATTTTTGGAGTGGTTATCCCCACGGTATGGACGTCTGGGGCCA	TRUE	FALSE
		TGTCGGGCTGGGCCGGGGGGTATGGACGTCTGG	FALSE	FALSE
		.*GGTACAGTGGGAGCTACTCCCTCCCGGGGGGTATGGACGTCTGG	FALSE	TRUE
		CGATTTTTGGAGTGGTTATCCCCACGGTATGGACGTCTGGGGCCAAGGGA	TRUE	FALSE
		TCTGGCTTTACGATTTTTGGAGTGGTTATCCCCACGGTATGGACGTCTGG	TRUE	FALSE
		TTTGGAGTGGTTATCCCCACGGTATGGACGTCTGGGGCCAAGGGACCACG	TRUE	FALSE
TARGET-10-PASHUI	Hyperdiploid	TACTATGGTTCAGGGAGTTATTATAAGGCCAGGGAACCCTGGTCACCGTC	TRUE	FALSE
TARGET-10-PASKAY	Hyperdiploid	TGTGCGAGAGGTCCCCATTTTTGGAGTGCCGACCGCCGGGGGGGCTGGTTCGACCCCTGG	FALSE	FALSE
		CTATGATAGTAGTGGTTATTACTACTTCGACTACTGGGGCCAGGGAACCC	TRUE	FALSE
		AGTGGTTATTACTACTTCGACTACTGGGGCCAGGGAACCCTGGTCACCGT	TRUE	FALSE
		ATAGTAGTGGTTATTACTACTTCGACTACTGGGGCCAGGGAACCCTGGTC	TRUE	FALSE
		TATTACTATGATAGTAGTGGTTATTACTACTTCGACTACTGGGGCCAGGG	TRUE	FALSE
TARGET-10-PASKHT	Others	.*AGGATATTGTAGTAGTACCAGCTGCTATTCGCATGACTACTGG	FALSE	TRUE
		ATTGTAGTAGTACCAGCTGCTATTCGCATGACTACTGGGGCCAGGGAACC	TRUE	FALSE
		TGTTCGAGACAATGACTACGGTGACTCCCCAAATAGATTTGACTACTGG	FALSE	FALSE
TARGET-10-PASSXJ	Others	.*AGCATATTGTGGTGGTGCTGCAGCAGTCTGG	FALSE	TRUE
		.*AGCATATTGTGGTGGTGCTGCAGCGGTCTGG	FALSE	TRUE
		.*GGGTATAGCAGCAGTCTGG	FALSE	TRUE
TARGET-10-PASUBW	MEF2D-r	TGTGCACACATGGCGGGGGGGGTTCGGGAGAGGGGGAAGGGATACTACTACGGTATGGACGTCTGG	FALSE	FALSE
		TGTGCGAGAGGTGGGGGATAGCAGCAGCTGGTACTGGTGGTTCGACCCCTGG	FALSE	FALSE
		GTGGGGGATAGCAGCAGCTGGTACTGGTGGTTCGACCCCTGGGGCCAGGG	TRUE	FALSE
		TGTGCAAAAGTCTCCCTAGCCAGATCTGGGGGCTACTACTACTACGGTATGGACGTCTGG	FALSE	FALSE
TARGET-10-PASYGM	TCF3/PBX1	TGTGCGAGAGCTGGGGGCCCCTACAGTAACTACGGGGGTTGCTGGTTCGACCCCTGG	FALSE	FALSE
		TGTGCGAGAGCAACATGGATGATAAAAGTAGTACCAGCTGCTACCCGGTATTGACTACTGG	FALSE	FALSE
TARGET-10-PATCTI	TCF3/PBX1	TGTGCGAGAGCTCCCTTATCAGTGGCTGGCCCCTTTGACTACTGG	FALSE	FALSE
TARGET-10-PATTEE	MEF2D-r	TGTGCGAGAGAGATAAGAGCACTACGGTGACTACGTAAAGCTTTTCTTAAGTGG	FALSE	FALSE

## Sheet: Table S5
Table S5: The result of detection of disease clones using power-law model (samples at relapse)
* represents V sequences of ongoing rearrangements
Patient_id	Subtype	Sequence	Incomplete rearrangement	Ongoing rearrangement
TARGET-10-PANCVR	Others	TGTGCGAGAGATTTATCGGTGGTAGCTGCTACCCACTACTACTACTACGGTATGGACGTCTGG	FALSE	FALSE
TARGET-10-PANTSM	IGH/DUX4	TGTGAAAGGGCGGAGGATATTGTAGTGGTGGTAGCTGCCGCCTCTGCTACTACTACGGTATGGACGTCTGG	FALSE	FALSE
		ATATTGTAGTGGTGGTAGCTGCCGCCTCTGCTACTACTACGGTATGGACG	TRUE	FALSE
		GTAGTGGTGGTAGCTGCCGCCTCTGCTACTACTACGGTATGGACGTCTGG	TRUE	FALSE
		GGAGGATATTGTAGTGGTGGTAGCTGCCGCCTCTGCTACTACTACGGTAT	TRUE	FALSE
TARGET-10-PANYGB	MEF2D-r	TGTGCAAGAAACACCGGCTTACGATTTTTGGAGTGGTTATTATACGGGTGGCGGCCGGAGGACAACTGGTTCGACCCCTGG	FALSE	FALSE
		TTGGAGTGGTTATTATACGGGTGGCGGCCGGAGGACAACTGGTTCGACCC	TRUE	FALSE
		AGTGGTGGTAGCTGCTCCAAGAAGTCTGTTGGTGGACTACTACTACTACG	TRUE	FALSE
TARGET-10-PANZPJ	Ph-like	.*GTATTACTATGATAGTAGTGGTTACCCCTACTGG	FALSE	TRUE
TARGET-10-PAPAGK	Others	.*AGCATATTGTGGTGGTGACTGCTATTCCATCCAACTGGTTCGACCCCTGG	FALSE	TRUE
		TATTGTGGTGGTGACTGCTATTCCATCCAACTGGTTCGACCCCTGGGGCC	TRUE	FALSE
		AAGTATATTGTGGTGGTGACTGCTATTCCATCCAACTGGTTCGACCCCTG	TRUE	FALSE
		TGGTGGTGACTGCTATTCCATCCAACTGGTTCGACCCCTGGGGCCAGGGA	TRUE	FALSE
TARGET-10-PAPDUV	iAMP21	TGTGCGAGACGCTTGACTACTGG	FALSE	FALSE
		TGTGCGAAAGATCGCATTACGATATTTTGACTGGTTACCCTTCTACTACTACTACGGTATGGACGTCTGG	FALSE	FALSE
		CATTACGATATTTTGACTGGTTACCCTTCTACTACTACTACGGTATGGAC	TRUE	FALSE
TARGET-10-PAPECF	ETV6/RUNX1	.*GTATTACGATATTTTGACTGGTTATCAACTGGTTCGACCCCTGG	FALSE	TRUE
		.*GAGTATAGCAGCTCGTCCGGACGAACTGTAGGCGGTTACTACTTTGACTACTGG	FALSE	TRUE
		GGTGCTACGATATTTTGACTGGTTATCAACTGGTTCGACCCCTGGGGCCA	TRUE	FALSE
TARGET-10-PAPEFH	Others	TGTGCAAGATGAGCACTGG	FALSE	FALSE
TARGET-10-PAPEJN	ETV6/RUNX1	.*GTATTACTATGATAGTAGTGGTTATTTGACTACTGG	FALSE	TRUE
		CCCCTTACTATGATAGTAGTGGTTATTTGACTACTGGGGCCAGGGAACCC	TRUE	FALSE
		TGATAGTAGTGGTTATTTGACTACTGGGGCCAGGGAACCCTGGTCACCGT	TRUE	FALSE
TARGET-10-PAPHJF	TCF3/PBX1	TGTGCGAGAAAGGCAGAATACTACTACTACATGGACGTCTGG	FALSE	FALSE
		TGTGCAAGTGGGGATATTGTAGTAGTACCAGCTGCTATCCCCTCCTCTACCCATCTACTACGGTATGGACGTCTGG	FALSE	FALSE
TARGET-10-PAPJHB	Others	TGTGCAAGAGATCGGAAGGGGCTGGGGATAACTACTTTGACTACTGG	FALSE	FALSE
TARGET-10-PAPJXI	iAMP21	TGTGCAAGAGGGCCTAAGTGGGAGCTAAAATCAGTACTACTTTGACTACTGG	FALSE	FALSE
TARGET-10-PAPLDL	iAMP21	TGTGCTCTGGAAGCTTTTGATATCTGG	FALSE	FALSE
		.*AGGATATTGTAGTGGTGGTAGCTGCTTGACTACTGG	FALSE	TRUE
		TGTGCGAGAGATAGTTTTGCGGTGGTGGTAGCTGCTACTCCCACTGGGGATGGGACTGGTACTTCGATCTCTGG	FALSE	FALSE
		TGGTGGTAGCTGCTACTCCCACTGGGGATGGGACTGGTACTTCGATCTCT	TRUE	FALSE
TARGET-10-PAPLTZ	ETV6/RUNX1	CTGAGCTGAGAACCACTGTCCTAAAGGGGAGGATACTACTACTACTACGG	TRUE	FALSE
TARGET-10-PAPMVB	ETV6/RUNX1	TTCCCCTCTAGCTGGGGGGAGCTAACTGGTTCGACCCCTGG	FALSE	FALSE
TARGET-10-PAPNFY	Hyperdiploid	.*GTATTACGATTTTTGGAGTGGTTATCAGTTACTACTACTACGGTATGGACGTCTGG	FALSE	TRUE
TARGET-10-PAPNNX	ZNF384-r	TGTAGTGGTGGTAGCTGCTACTAGAAAAATTGACTACTGGGGCCAGGGAA	TRUE	FALSE
TARGET-10-PAPRCS	Others	TGTGCAAGATGGAGTGGGTTCAGACAACTGGTTCGACCCCTGG	FALSE	FALSE
		TGTGCGAGAGATAAGGAATAACCCCTCGGAAAATATTGTAGTAGTACCAGCTGCTATACCGGGTCCAAAAAACACCCAGGGGGTTACTACTACTACTACGGTATGGACGTCTGG	FALSE	FALSE
		CCAGCTGCTATACCGGGTCCAAAAAACACCCAGGGGGTTACTACTACTAC	TRUE	FALSE
TARGET-10-PAPVTA	Hyperdiploid	TGTCACTGTGGTATTACGATATTTCGGACTGGGGCCAGGGAACCCTGGTC	TRUE	FALSE
		CTGAGAACCACTGTGCTAACTGGGGGATGGTTCGACCCCTGGGGCCAGGG	TRUE	FALSE
TARGET-10-PAPZNK	Others	TGTGCGAAAGATCCCTCAATAGGCCCATTACGATTTTTGGAGTGGACTGGCTACTGG	FALSE	FALSE
		GCCCATTACGATTTTTGGAGTGGACTGGCTACTGGGGCCAGGGAACCCTG	TRUE	FALSE
		TTACGATTTTTGGAGTGGACTGGCTACTGGGGCCAGGGAACCCTGGTCAC	TRUE	FALSE
		AATAGGCCCATTACGATTTTTGGAGTGGACTGGCTACTGGGGCCAGGGAA	TRUE	FALSE
		ATTTTTGGAGTGGACTGGCTACTGGGGCCAGGGAACCCTGGTCACCGTCT	TRUE	FALSE
TARGET-10-PARBRK	Hyperdiploid	TGTGCAAAAGATATAGGACATTACTACTACTACTACTACATGGACGTCTGG	FALSE	FALSE
		TGTGTGAGAGATAGCCCTCCTAGGATATTGTAGTAGTACCAGCTGCTATGGTCCCTGGTTCGACCCCTGG	FALSE	FALSE
		ATTGTAGTAGTACCAGCTGCTATGGTCCCTGGTTCGACCCCTGGGGCCAG	TRUE	FALSE
TARGET-10-PARFTR	TCF3/PBX1	.*GGTATGGACGTCTGG	FALSE	TRUE
		TGTGCGAGAGACTGAAGGCAGTGGTCGCAATCCGTACTACTTTGACTACTGG	FALSE	FALSE
TARGET-10-PARIAD	TCF3/PBX1	TGTGCGAGAGATAGCCCGATAGGAGGGATGATAGTGGCTACGATTGAGACCGTGGTTGACTACTGG	FALSE	FALSE
		TGTGCGAGAGATGGGGCAGATGGCTACAATTACTACTACTACTACGGTATGGACGTCTGG	FALSE	FALSE
TARGET-10-PARJZZ	Others	TGTGCGAGAGATGGGAGGGTCGGGCAGCAGCTGGTAGTTGGTTCGGTTCCCACTGACTACTGG	FALSE	FALSE
		.*AGCATATTGTGGTGGTGACTGCTATTCGGTTTTGACTACTGG	FALSE	TRUE
		ATATTGTGGTGGTGACTGCTATTCGGTTTTGACTACTGGGGCCAGGGAAC	TRUE	FALSE
TARGET-10-PARLAF	ETV6/RUNX1	TGTGCCCCGGGGAAATACTATGGTTCGGGGAGTTATCATCCTGACTACTGG	FALSE	FALSE
		AATACTATGGTTCGGGGAGTTATCATCCTGACTACTGGGGCCAGGGAACC	TRUE	FALSE
		TATGGTTCGGGGAGTTATCATCCTGACTACTGGGGCCAGGGAACCCTGGT	TRUE	FALSE
		GGGGAAATACTATGGTTCGGGGAGTTATCATCCTGACTACTGGGGCCAGG	TRUE	FALSE
TARGET-10-PARMSP	Hyperdiploid	TATGATAGTAGTGGTTATTAGAGACCCTTAGCTACTACTACTACGGTATG	TRUE	FALSE
TARGET-10-PARPRW	Others	.*AGGATATTGTAGTGGTGGTAGCTGCCTTCGGTACTGG	FALSE	TRUE
		TGTGCGAGAAATTGTAGTAGTACCAGCTGCTATCCTCTTATAACTGGAACTACGGTGGTGGTTCGACCCCTGG	FALSE	FALSE
		TATCCTCTTATAACTGGAACTACGGTGGTGGTTCGACCCCTGGGGCCAGG	TRUE	FALSE
TARGET-10-PARXMC	ETV6/RUNX1	.*GAGTATAGCAGCTCGTCGGGGTTTTGATATCTGG	FALSE	TRUE
		TGTACCACAGATCCCCGTCCCTCACCAAAGTGGTTATTACTACTACTTTGACTACTGG	FALSE	FALSE
TARGET-10-PASFXA	TCF3/PBX1	.*GTATTACGATTTTTGGAGTGGTTATCCCCACGGTATGGACGTCTGG	FALSE	TRUE
		CTTTACGATTTTTGGAGTGGTTATCCCCACGGTATGGACGTCTGGGGCCA	TRUE	FALSE
		CGATTTTTGGAGTGGTTATCCCCACGGTATGGACGTCTGGGGCCAAGGGA	TRUE	FALSE
		TCTGGCTTTACGATTTTTGGAGTGGTTATCCCCACGGTATGGACGTCTGG	TRUE	FALSE
		TGTGCGGTACAGTGGGAGCTACTCCCTCCCGGGGGGTATGGACGTCTGG	FALSE	FALSE
		TTTGGAGTGGTTATCCCCACGGTATGGACGTCTGGGGCCAAGGGACCACG	TRUE	FALSE
TARGET-10-PASKAY	Hyperdiploid	TGTGCGAGAGGTCCCCATTTTTGGAGTGCCGACCGCCGGGGGGGCTGGTTCGACCCCTGG	FALSE	FALSE
		.*GTATTACTATGATAGTAGTGGTTATTACTACTTCGACTACTGG	FALSE	TRUE
		CTATGATAGTAGTGGTTATTACTACTTCGACTACTGGGGCCAGGGAACCC	TRUE	FALSE
		AGTGGTTATTACTACTTCGACTACTGGGGCCAGGGAACCCTGGTCACCGT	TRUE	FALSE
		ATAGTAGTGGTTATTACTACTTCGACTACTGGGGCCAGGGAACCCTGGTC	TRUE	FALSE
TARGET-10-PATCTI	TCF3/PBX1	.*GGGTATAGCAGTGGCTGGCCCCTTTGACTACTGG	FALSE	TRUE

## Sheet: Table S6
Table S6: CNS involvement status by patients with different clonal evolution patterns
	CNS1	CNS2	CNS3	p
Only pattern A	13 (87%)	2 (13%)	0 (0%)
Pattern B or C	17 (77 %)	5 (23%)	0 (0%)	0.08
